# Supplementary material for: Gender-Inclusive Language in Public-Facing Labor and Delivery Web Pages in the New York Tristate Area: Cross-Sectional Study
Source: JMIR Hum Factors. 2025 Jan 6;12:e53057. doi: 10.2196/53057 (PMC11751741; doi:10.2196/53057)
Supplement: Multimedia Appendix 1 [file humanfactors-v12-e53057-s001.xlsx]

## Sheet: Data Collection
Name of Institution	2013 NCHS Rural-Urban	HEI Score 2022
Palisades Medical Center	Large Fringe Metro	95
AtlantiCare Regional Medical Center, Mainland Campus	Medium Metro	95
Capital Health Medical Center - Hopewell	Medium Metro	100
CentraState Medical Center	Large Fringe Metro	N/A
Chilton Medical Center	Large Fringe Metro	100
Clara Maass Medical Center	Large Central Metro	100
Community Medical Center	Large Fringe Metro	100
Cooper University Hospital	Large Fringe Metro	90
Cooperman Barnabas Medical Center	Large Central Metro	100
Englewood Health	Large Fringe Metro	N/A
Hackensack Meridian Health JFK University Medical Center	Large Fringe Metro	100
Hackensack Meridian Health Mountainside Medical Center	Large Central Metro	100
Hackensack Meridian Health Pascack Valley Medical Center	Large Fringe Metro	100
Hackensack Meridian Southern Ocean Medical Center	Large Fringe Metro	100
Hackensack University Medical Center	Large Fringe Metro	100
Hoboken University Medical Center	Large Central Metro	N/A
Holy Name Medical Center	Large Fringe Metro	N/A
Hudson Regional Hospital	Large Central Metro	N/A
Hunterdon Medical Center	Large Fringe Metro	100
Inspira Medical Center Elmer	Large Fringe Metro	N/A
Inspira Medical Center Mullica Hill	Large Fringe Metro	N/A
Jefferson Washington Township Hospital	Large Fringe Metro	65
Jefferson Cherry Hill Hospital	Large Fringe Metro	60
Jefferson Stratford Hospital	Large Fringe Metro	65
Jersey City Medical Center	Large Central Metro	100
Jersey Shore University Medical Center	Large Fringe Metro	100
Monmouth Medical Center	Large Fringe Metro	100
Morristown Medical Center	Large Fringe Metro	100
Newark Beth Israel Medical Center	Large Central Metro	100
Newton Medical Center	Large Fringe Metro	100
Ocean University Medical Center	Large Fringe Metro	100
Overlook Medical Center	Large Central Metro	100
Princeton Medical Center	Large Fringe Metro	90
Raritan Bay Medical Center	Large Fringe Metro	100
Riverview Medical Center	Large Fringe Metro	100
Robert Wood Johnson University Hospital at Rahway	Large Central Metro	100
Robert Wood Johnson University Hospital New Brunswick	Large Fringe Metro	100
Robert Wood Johnson University Hospital Somerset	Large Fringe Metro	100
Saint Clare's Denville Hospital	Large Fringe Metro	N/A
Saint Joseph's University Medical Center	Large Fringe Metro	N/A
Saint Mary's General Hospital	Large Fringe Metro	N/A
Saint Peter's University Hospital	Large Fringe Metro	N/A
Shore Medical Center	Medium Metro	N/A
The Valley Hospital	Large Fringe Metro	100
Trinitas Regional Medical Center	Large Central Metro	N/A
Virtua Mount Holly Hospital	Large Fringe Metro	N/A
Virtua Our Lady of Lourdes Hospital	Large Fringe Metro	N/A
Virtua Voorhees Hospital	Large Fringe Metro	N/A
A.O. FoX Hospital	Micropolitan	N/A
Adirondack Medical Center - Sarnac Lake	Micropolitan	N/A
Albany Medical Center	Medium Metro	N/A
Arnot Ogden Medical Center	Small Metro	N/A
Auburn Community Hospital	Micropolitan	N/A
Bassett Medical Center	Micropolitan	N/A
Bellevue Woman's Center	Medium Metro	N/A
Bon Secours Community Hospital	Large Fringe Metro	N/A
BronXCare Dr. Martin Luther King, Jr. Health Center	Large Central Metro	N/A
BronXCare Special Care Center	Large Central Metro	N/A
Brooks- TLC Hospital System	Micropolitan	N/A
Burdett Birth Center at Samaritan Hospital	Medium Metro	N/A
Canton-Potsdam Hospital	Micropolitan	N/A
Catholic Health Mercy Hospital	Large Fringe Metro	N/A
Catholic Health Saint Catherine of Siena Hospital	Large Fringe Metro	N/A
Catholic Health Saint Charles Hospital	Large Fringe Metro	N/A
Cayuga Medical Center	Small Metro	N/A
Clifton Springs Hospital and Clinic	Large Fringe Metro	N/A
Columbia Memorial Hospital	Micropolitan	N/A
Crouse Hospital	Medium Metro	75
Ellis Hospital	Medium Metro	25
F.F. Thompson Hospital	Large Fringe Metro	100
Flushing Hospital Medical Center	Large Central Metro	N/A
Garnet Health Medical Center - Catskills, Harris Campus	Noncore	70
Glens Falls Hospital	Small Metro	N/A
Good Samaritan Hospital	Large Fringe Metro	N/A
Good Samaritan University Hospital	Large Fringe Metro	N/A
Guthrie Corning Hospital	Micropolitan	N/A
Guthrie Cortland Medical Center	Micropolitan	N/A
Highland Hospital	Large Central Metro	95
Huntington Hospital	Large Fringe Metro	100
Ira Davenport Memorial Hospital	Micropolitan	100
Jack D. Weiler Hospital	Large Central Metro	N/A
Jamaica Hospital Medical Center	Large Central Metro	N/A
Jones Memorial Hospital	Noncore	N/A
LenoX Hill Hospital	Large Central Metro	100
Long Island Jewish Forest Hills Hospital	Large Central Metro	100
Long Island Jewish Medical Center	Large Fringe Metro	100
Lourdes Hospital	Small Metro	N/A
Maimonides Medical Center	Large Central Metro	N/A
Mercy Hospital of Buffalo	Large Central Metro	85
Millard Fillmore Suburban Hospital	Large Central Metro	100
Montefiore Nyack Hospital	Large Fringe Metro	90
Montefiore St. Luke's Cornwall	Large Fringe Metro	N/A
Mount Saint Mary's Hospital	Large Fringe Metro	85
Mount Sinai Brooklyn	Large Central Metro	100
Mount Sinai Morningside	Large Central Metro	100
Mount Sinai South Nassau	Large Fringe Metro	80
Mount Sinai West	Large Central Metro	100
MVHS - St. Luke's Campus	Medium Metro	N/A
MVHS - FaXton Campus	Medium Metro	N/A
Nathan Littauer Hospital	Micropolitan	N/A
NewYork-Presbyterian AleXandra Cohen Hospital for Women and Newborns	Large Central Metro	N/A
NewYork-Presbyterian Queens Hospital	Large Central Metro	N/A
NewYork-Presbyterian Brooklyn Methodist Hospital	Large Central Metro	100
NewYork-Presbyterian Hudson Valley Hospital	Large Fringe Metro	100
NewYork-Presbyterian Lower Manhattan Hospital	Large Central Metro	100
North Shore University Hospital	Large Fringe Metro	100
Northern Dutchess Hospital	Large Fringe Metro	N/A
Northern Westchester Hospital	Large Fringe Metro	100
NYC Health + Hospitals Bellevue	Large Central Metro	100
NYC Health + Hospitals Coney Island	Large Central Metro	100
NYC Health + Hospitals Elmhurst	Large Central Metro	100
NYC Health + Hospitals Harlem	Large Central Metro	100
NYC Health + Hospitals Jacobi	Large Central Metro	100
NYC Health + Hospitals Kings County	Large Central Metro	100
NYC Health + Hospitals Lincoln	Large Central Metro	100
NYC Health + Hospitals Metropolitan	Large Central Metro	100
NYC Health + Hospitals North Central Bronx	Large Central Metro	100
NYC Health + Hospitals Queens	Large Central Metro	100
NYC Health + Hospitals Woodhull	Large Central Metro	100
NYU Langone Hospital - Brooklyn	Large Central Metro	100
NYU Langone Hospital - Long Island	Large Fringe Metro	N/A
Olean General Hospital	Micropolitan	N/A
Oneida Health	Medium Metro	N/A
Oswego Hospital	Medium Metro	N/A
Peconic Bay Medical Center	Large Fringe Metro	100
Phelps Hospital	Large Fringe Metro	N/A
Richmond University Medical Center	Large Central Metro	N/A
Rochester General Hospital	Large Central Metro	N/A
Rome Memorial Hospital	Medium Metro	N/A
Saint Anthony Community Hospital	Large Fringe Metro	N/A
Saint John's Episcopal Hospital	Large Central Metro	N/A
Saint John's Riverside Hospital - Andrus Pavilion	Large Fringe Metro	N/A
Saint Joseph's Hospital Health Center	Medium Metro	N/A
Saint Mary's Hospital at Amsterdam	Micropolitan	N/A
Saint Peter's Hospital	Medium Metro	N/A
Samaritan Medical Center	Small Metro	N/A
Saratoga Hospital	Medium Metro	N/A
Sisters of Charity Hospital	Large Central Metro	85
South Shore University Hospital	Large Fringe Metro	100
Staten Island University Hospital	Large Central Metro	100
Stony Brook Southampton Hospital	Large Fringe Metro	100
Stony Brook University Hospital	Large Fringe Metro	N/A
The Brooklyn Hospital Center	Large Central Metro	N/A
The Mount Sinai Hospital	Large Central Metro	100
The University of Vermont Health Network Champlain Valley Physicians Hospital	Micropolitan	N/A
Tisch Hospital	Large Central Metro	100
UHS Binghamton General Hospital	Small Metro	N/A
UHS Chenango Memorial Hospital	Noncore	N/A
UHS Wilson Medical Center	Small Metro	N/A
United Memorial Medical Center	Micropolitan	N/A
Unity Hospital	Large Central Metro	N/A
Unity Specialty Hospital	Large Central Metro	N/A
University Hospital at Downstate Central Brooklyn	Large Central Metro	N/A
UPMC Chautauqua	Micropolitan	80
Upstate University Hospital	Medium Metro	N/A
Upstate University Hospital - Community Campus	Medium Metro	N/A
UR Medicine Noyes Health	Large Fringe Metro	N/A
Vassar Brothers Medical Center	Large Fringe Metro	N/A
White Plains Hospital	Large Fringe Metro	90
Wyckoff Heights Medical Center	Large Central Metro	N/A
Wyoming County Community Health System	Noncore	N/A
Backus Hospital	Medium Metro	100
Bradley Memorial Campus	Large Central Metro	N/A
Bridgeport Hospital	Medium Metro	90
Bristol Hospital	Large Central Metro	90
Charlotte Hungerford Hospital	Micropolitan	100
Danbury Hospital	Medium Metro	N/A
Day Kimball Hospital	Medium Metro	N/A
Greenwich Hospital	Medium Metro	90
Griffin Hospital	Medium Metro	100
Hartford Hospital	Large Central Metro	100
Johnson Memorial Hospital	Large Fringe Metro	N/A
Lawrence & Memorial Hospital	Large Fringe Metro	90
Manchester Memorial Hospital	Large Central Metro	N/A
Middlesex Hospital	Large Fringe Metro	100
MidState Medical Center	Medium Metro	100
Norwalk Hospital	Medium Metro	N/A
Rockville General Hospital	Large Fringe Metro	N/A
Saint Francis Hospital	Large Central Metro	N/A
Saint Mary's Hospital	Medium Metro	N/A
Saint Vincent's Medical Center	Medium Metro	95
Sharon Hospital	Micropolitan	N/A
Stamford Hospital	Medium Metro	N/A
The Hospital of Central Connecticut at New Britain General	Large Central Metro	100
UConn John Dempsey Hospital	Large Central Metro	90
Waterbury Hospital	Medium Metro	N/A
West Haven VA Medical Center	Medium Metro	95
Yale New Haven Hospital	Medium Metro	90
Yale-New Haven Hospital, Saint Raphael Campus	Medium Metro	N/A

## Sheet: MissingUnclear Pages
Name of Institution	2013 NCHS Rural-Urban	HEI Score 2022	Issue
The University Hospital	Large Central Metro	100	Website has no defined L&D page that i can find
Brookdale University Hospital Hospital Medical Center	Large Central Metro	N/A	Page being updated
Bridgeport Hospital Milford Campus - Milford	Medium Metro	N/A	Doesn't offer L&D services
Westchester Medical Center	Large Fringe Metro	N/A	No designated L&D Page
NewYork-Presbyterian Allen Hospital	Large Central Metro	100	no specific page
New York Presbyterian/Columbia University Irving Medical Center	Large Central Metro	100	Not on page itself, but pdf
Strong Memorial Hospital	Large Central Metro	100	cannot find
NewYork-Presbyterian Morgan Stanley Children's Hospital	Large Central Metro	100	cannot find
